# Supplementary material for: Characterisation of a Novel Insect-Specific Virus Discovered in Rice Thrips, Haplothrips aculeatus
Source: Insects. 2024 Apr 24;15(5):303. doi: 10.3390/insects15050303 (PMC11122063; doi:10.3390/insects15050303)
Supplement: Supplementary file 1 [file insects-15-00303-s001.zip]

Archive with 6 entries (6 files):
- insects-2948781-supplementary Figure S1.pdf
- insects-2948781-supplementary File S1.pdf
- insects-2948781-supplementary File S2.pdf
- insects-2948781-supplementary File S3.pdf
- insects-2948781-supplementary Table S1.pdf
- insects-2948781-supplementary Table S2.pdf
